# Supplementary material for: Evaluation of Salicylic Acid and Methyl Jasmonate as Elicitors in Phyllanthus acuminatus Hairy Roots by Non-Targeted Analysis Using High-Resolution Mass Spectrometry
Source: Molecules. 2023 Dec 22;29(1):80. doi: 10.3390/molecules29010080 (PMC10780090; doi:10.3390/molecules29010080)
Supplement: Supplementary file 1 [file molecules-29-00080-s001.zip]

Archive with 1 entries (1 files):
- molecules-2714731-supplementary.pdf
